# Supplementary material for: Nitrogen addition enhances seed yield by improving soil enzyme activity and nutrients
Source: PeerJ. 2024 Jan 19;12:e16791. doi: 10.7717/peerj.16791 (PMC10802157; doi:10.7717/peerj.16791)
Supplement: Supplemental Information 1 [file peerj-12-16791-s001.zip]

Archive with 6 entries (5 files):
- supplementary material/Figure S1.png
- supplementary material/R code.docx
- supplementary material/Table S1.docx
- supplementary material/Table S2.docx
- supplementary material/raw data.xlsx
- supplementary material/
