# Supplementary material for: Nitrogen addition enhances seed yield by improving soil enzyme activity and nutrients
Source: PeerJ. 2024 Jan 19;12:e16791. doi: 10.7717/peerj.16791 (PMC10802157; doi:10.7717/peerj.16791)
Supplement: Supplemental Information 1 [file peerj-12-16791-s001.zip › supplementary material/raw data.xlsx]

## Sheet: seed yield and yield component
	2022			2023
Treatment	TS	FTS	SY（kg/hm-2）	TS	FTS	SY（kg/hm-2）
N1-1	3793.33	206	140.26	3365	184	125.33
	3366.67	172	115.4	3215	215	118
	3886.67	227	146.64	3894	196	137.67
N2-1	4456	308	228.6	4215	284	215.16
	4599	333	225.73	4571	314	191.94
	3998	315	149.07	3982	336	156.9
N3-1	4708	403	245.2	4952	385	225.59
	4911	398	205.42	4571	440	240.81
	5221	428	236.38	4825	426	255.5
N4-1	4405	404	291.92	5123	418	277.68
	4798	419	231.45	4765	475	235.72
	5197	442	236.43	5098	446	253.6
N5-1	4307	368	231.54	4765	294	207.41
	4526.67	318	175.11	4928	318	201.24
	4899	356	169.85	4528	339	186.35
N6-1	3901	275	175.17	4515	226	144.82
	4393.33	243	163.8	4736	254	162.1
	4632	255	140.93	4362	279	170.08
N7-1	4133.33	160	169.44	4468	215	114.26
	4446.67	205	113.98	4265	175	143.31
	4160	183	103.88	4085	196	109.43

## Sheet: Soil enzyme activity
CAT=18.84×（soilless tube－measuring tube+matrix-free tube）							NR=13.76×(△A-0.0094)							SC=21.08×(ΔA+0.062)							UE=634.92×(ΔA -0.0127)
Soil layer	Treatment	measuring tube	matrix-free tube	soilless tube	CAT activity (mg/g/24h)		Soil layer	Treatment	measuring tube	control	△A	NR activity (mg/g/24h)		Soil layer	Treatment	measuring tube	control	△A	SC activity (mg/g/24h)		Soil layer	Treatment	measuring tube	control	△A	UE activity (mg/g/24h)
0-20cm	N1-1	1.54	0.346	3.958	52.2056		0-20cm	N1-1	2.865	0.095	2.77	37.9859		0-20cm	N1-1	2.419	0.202	2.217	48.0413		0-20cm	N1-1	0.2573	0.243	0.0143	1.01587
		1.75	0.336	3.961	48.0608				3.336	0.068	3.268	44.8383				2.246	0.231	2.015	43.7832				0.310685	0.296	0.0146845	1.26
		1.324	0.296	3.977	55.3331				3.121	0.125	2.996	41.0956				2.612	0.195	2.417	52.2573				0.335905	0.321	0.014905	1.4
	N2-1	1.325	0.243		54.3157			N2-1	3.365	0.126	3.239	44.4393			N2-1	2.615	0.217	2.398	51.8568			N2-1	0.3489	0.332	0.0169	2.66666
		1.465	0.263		52.0549				3.556	0.214	3.342	45.8566				2.933	0.216	2.717	58.5813				0.4369	0.421	0.0159	2.03174
		1.261	0.225		55.1824				3.601	0.226	3.375	46.3107				2.886	0.22	2.666	57.5062				0.2682	0.251	0.0172	2.85714
	N3-1	1.332	0.345		56.1055			N3-1	3.658	0.225	3.433	47.1087			N3-1	3.178	0.243	2.935	63.1768			N3-1	0.41978	0.399	0.0207798	5.13
		1.026	0.326		61.5126				3.512	0.214	3.298	45.2511				3.065	0.234	2.831	60.9844				0.4451	0.425	0.0201	4.69841
		1.164	0.315		58.7054				3.512	0.234	3.278	44.9759				2.854	0.246	2.608	56.2836				0.37352	0.352	0.02152	5.6
	N4-1	1.265	0.918		68.1631			N4-1	3.824	0.244	3.58	49.1315			N4-1	3.012	0.358	2.654	57.2533			N4-1	0.9395	0.918	0.0215	5.5873
		1.321	0.902		66.8066				3.654	0.264	3.39	46.5171				2.865	0.335	2.53	54.6394				1.01738	0.996	0.0213783	5.51
		1.189	0.961		70.4051				3.596	0.361	3.235	44.3843				2.954	0.365	2.589	55.8831				0.982725	0.961	0.0217248	5.73
	N5-1	1.324	0.26		54.6548			N5-1	4.233	0.214	4.019	55.1721			N5-1	2.412	0.315	2.097	45.5117			N5-1	0.258331	0.239	0.0193308	4.21
		1.247	0.256		56.0302				3.826	0.203	3.623	49.7231				2.104	0.269	1.835	39.9888				0.561071	0.541	0.020071	4.68
		1.201	0.269		57.1417				4.015	0.196	3.819	52.4201				2.224	0.268	1.956	42.5394				0.3848	0.365	0.0198	4.50793
	N6-1	1.132	0.239		57.8765			N6-1	3.756	0.198	3.558	48.8287			N6-1	2.288	0.22	2.068	44.9004			N6-1	0.5408	0.521	0.0198	4.50793
		1.366	0.229		53.2795				4.123	0.185	3.938	54.0575				2.355	0.221	2.134	46.2917				0.4399	0.421	0.0189	3.9365
		1.139	0.213		57.2548				4.025	0.159	3.866	53.0668				2.263	0.196	2.067	44.8793				0.6802	0.661	0.0192	4.12698
	N7-1	1.153	0.255		57.7823			N7-1	4.011	0.112	3.899	53.5209			N7-1	2.286	0.215	2.071	44.9636			N7-1	0.461725	0.442	0.0197245	4.46
		1.301	0.236		54.636				4.415	0.152	4.263	58.5295				2.343	0.189	2.154	46.7133				0.4718	0.452	0.0198	4.50793
		1.226	0.269		56.6707				3.956	0.167	3.789	52.0073				2.198	0.168	2.03	44.0994				0.355772	0.336	0.0197718	4.49
20-40cm	N1-1	1.602	0.239		49.0217		20-40cm	N1-1	2.814	0.095	2.719	37.2841		20-40cm	N1-1	2.147	0.202	1.945	42.3076		20-40cm	N1-1	0.253574	0.239	0.0145743	1.19
		1.779	0.225		45.4232				2.236	0.068	2.168	29.7023				2.365	0.231	2.134	46.2917				0.239086	0.225	0.014086	0.88
		1.638	0.136		46.4029				3.102	0.125	2.977	40.8342				2.514	0.195	2.319	50.1915				0.1502	0.136	0.0142	0.95238
	N2-1	1.662	0.394		50.8115			N2-1	2.925	0.126	2.799	38.3849			N2-1	2.556	0.217	2.339	50.6131			N2-1	0.4293	0.412	0.0173	2.92063
		1.658	0.326		49.6057				3.256	0.214	3.042	41.7286				2.754	0.216	2.538	54.808				0.3772	0.361	0.0162	2.22222
		1.832	0.316		46.1392				3.336	0.226	3.11	42.6643				2.624	0.22	2.404	51.9833				0.3469	0.331	0.0159	2.03174
	N3-1	1.431	0.312		53.6186			N3-1	3.665	0.225	3.44	47.2051			N3-1	2.776	0.243	2.533	54.7026			N3-1	0.3426	0.322	0.0206	5.01587
		1.635	0.319		49.9072				3.334	0.214	3.12	42.8019				2.541	0.234	2.307	49.9385				0.43237	0.412	0.0203703	4.87
		1.268	0.364		57.6692				3.024	0.234	2.79	38.2611				3.015	0.246	2.769	59.6775				0.386032	0.365	0.0210318	5.29
	N4-1	1.023	0.533		65.469			N4-1	3.785	0.244	3.541	48.5948			N4-1	2.774	0.358	2.416	52.2362			N4-1	0.5536	0.533	0.0206	5.01587
		1.162	0.526		62.7184				3.556	0.264	3.292	45.1686				2.658	0.335	2.323	50.2758				0.5475	0.526	0.0215	5.5873
		1.054	0.512		64.4893				3.456	0.361	3.095	42.4579				2.965	0.365	2.6	56.115				0.4367	0.415	0.0217	5.71428
	N5-1	1.123	0.249		58.2344			N5-1	3.745	0.214	3.531	48.4572			N5-1	2.512	0.315	2.197	47.6197			N5-1	0.3558	0.336	0.0198	4.50793
		1.319	0.269		54.9186				3.562	0.203	3.359	46.0905				2.012	0.269	1.743	38.0494				0.3699	0.351	0.0189	3.9365
		1.425	0.221		52.0172				3.822	0.196	3.626	49.7644				2.214	0.268	1.946	42.3286				0.2822	0.263	0.0192	4.12698
	N6-1	1.236	0.336		57.7446			N6-1	3.562	0.198	3.364	46.1593			N6-1	2.415	0.22	2.195	47.5776			N6-1	0.5862	0.568	0.0182	3.49206
		1.366	0.351		55.578				3.865	0.185	3.68	50.5075				2.125	0.221	1.904	41.4433				0.4139	0.395	0.0189	3.9365
		1.334	0.263		54.523				3.666	0.159	3.507	48.127				2.251	0.196	2.055	44.6264				0.4342	0.415	0.0192	4.12698
	N7-1	1.347	0.304		55.0505			N7-1	3.658	0.112	3.546	48.6636			N7-1	2.012	0.215	1.797	39.1877			N7-1	0.4135	0.394	0.0195	4.31746
		1.226	0.369		58.5547				3.958	0.152	3.806	52.2412				1.958	0.189	1.769	38.5975				0.3449	0.326	0.0189	3.9365
		1.336	0.396		56.991				3.512	0.167	3.345	45.8979				2.254	0.168	2.086	45.2798				0.3352	0.316	0.0192	4.12698

## Sheet: soil nutrient
Soil layer	Treatment	PH	OC(g/kg)	TN(g/kg)	TP(g/kg)
0-20cm	N1-1	8.28	23.15	1.74	0.33
		8.26	24.56	1.82	0.21
		8.31	25.31	1.69	0.26
	N2-1	8.2	24.16	1.76	0.31
		8.16	23.65	1.78	0.35
		8.27	25.56	1.81	0.28
	N3-1	8.2	27.23	1.79	0.37
		8.16	25.12	1.86	0.31
		8.18	26.12	1.88	0.35
	N4-1	8.06	26.31	1.92	0.38
		8.19	25.14	1.82	0.46
		8.14	24.84	1.89	0.44
	N5-1	7.92	25.45	1.78	0.42
		7.84	24.63	1.93	0.36
		8.06	26.11	1.82	0.34
	N6-1	7.82	26.24	1.86	0.35
		8.19	25.33	1.79	0.38
		7.88	26.33	1.69	0.42
	N7-1	8.06	25.33	1.82	0.41
		7.89	24.13	1.75	0.38
		7.81	23.89	1.7	0.31
20-40cm	N1-1	8.15	22.03	1.56	0.18
		7.95	23.11	1.42	0.22
		8.29	23.98	1.54	0.28
	N2-1	7.92	23.61	1.53	0.27
		8.06	21.54	1.58	0.22
		8.13	23.02	1.53	0.25
	N3-1	8.08	24.21	1.53	0.31
		7.82	24.98	1.55	0.38
		8.1	22.84	1.58	0.22
	N4-1	7.92	25.62	1.62	0.26
		7.96	24.21	1.54	0.34
		8.16	23.33	1.66	0.28
	N5-1	8.01	23.65	1.52	0.31
		7.86	22.35	1.63	0.26
		7.82	25.68	1.47	0.24
	N6-1	7.77	24.36	1.56	0.15
		7.82	22.36	1.59	0.26
		8.01	25.61	1.47	0.28
	N7-1	7.72	22.39	1.59	0.21
		7.95	23.14	1.53	0.18
		7.88	21.69	1.47	0.27
